# Supplementary material for: The mTOR inhibitor Everolimus synergizes with the PI3K inhibitor GDC0941 to enhance anti-tumor efficacy in uveal melanoma
Source: Oncotarget. 2016 Mar 14;7(17):23633–46. doi: 10.18632/oncotarget.8054 (PMC5029652; doi:10.18632/oncotarget.8054)
Supplement: Supplementary file 3 [file oncotarget-07-23633-s003.xlsx]

## Sheet: overlap (4)
Overlap Results
Collection(s):	C5, CP, CP:BIOCARTA, CP:KEGG, CP:REACTOME
# overlaps shown:	50
# genesets in collections:	2774
# genes in comparison (n):	51
# genes in universe (N):	45956
Gene Set Name	# Genes in Gene Set (K)	Description	# Genes in Overlap (k)	k/K	p-value	FDR q-value
REACTOME_G1_S_SPECIFIC_TRANSCRIPTION	19	Genes involved in G1/S-Specific Transcription	6	0.3158	3.7E-14	9.59E-11
REACTOME_CELL_CYCLE_MITOTIC	325	Genes involved in Cell Cycle, Mitotic	11	0.0338	6.92E-14	9.59E-11
REACTOME_G1_S_TRANSITION	112	Genes involved in G1/S Transition	8	0.0714	5.63E-13	5.21E-10
REACTOME_CELL_CYCLE	421	Genes involved in Cell Cycle	11	0.0261	1.15E-12	7.96E-10
REACTOME_E2F_MEDIATED_REGULATION_OF_DNA_REPLICATION	35	Genes involved in E2F mediated regulation of DNA replication	6	0.1714	2.18E-12	1.06E-9
PID_E2F_PATHWAY	74	E2F transcription factor network	7	0.0946	2.29E-12	1.06E-9
REACTOME_MITOTIC_G1_G1_S_PHASES	137	Genes involved in Mitotic G1-G1/S phases	8	0.0584	2.9E-12	1.15E-9
REACTOME_S_PHASE	109	Genes involved in S Phase	7	0.0642	3.69E-11	1.28E-8
REACTOME_SYNTHESIS_OF_DNA	92	Genes involved in Synthesis of DNA	6	0.0652	9.13E-10	2.82E-7
REACTOME_DNA_REPLICATION	192	Genes involved in DNA Replication	7	0.0365	1.97E-9	5.47E-7
KEGG_CELL_CYCLE	128	Cell cycle	6	0.0469	6.74E-9	1.7E-6
NUCLEOBASENUCLEOSIDENUCLEOTIDE_AND_NUCLEIC_ACID_METABOLIC_PROCESS	1244	Genes annotated by the GO term GO:0006139. The chemical reactions and pathways involving nucleobases, nucleosides, nucleotides and nucleic acids.	12	0.0096	8.8E-9	2.03E-6
REACTOME_G0_AND_EARLY_G1	25	Genes involved in G0 and Early G1	4	0.1600	1.67E-8	3.57E-6
REGULATION_OF_NUCLEOBASENUCLEOSIDENUCLEOTIDE_AND_NUCLEIC_ACID_METABOLIC_PROCESS	618	Genes annotated by the GO term GO:0019219. Any process that modulates the frequency, rate or extent of the chemical reactions and pathways involving nucleobases, nucleosides, nucleotides and nucleic acids.	9	0.0146	2.5E-8	4.95E-6
REACTOME_DNA_STRAND_ELONGATION	30	Genes involved in DNA strand elongation	4	0.1333	3.61E-8	6.67E-6
REGULATION_OF_CELLULAR_METABOLIC_PROCESS	787	Genes annotated by the GO term GO:0031323. Any process that modulates the frequency, rate or extent of the chemical reactions and pathways by which individual cells transform chemical substances.	9	0.0114	1.94E-7	3.36E-5
REACTOME_UNWINDING_OF_DNA	11	Genes involved in Unwinding of DNA	3	0.2727	2.11E-7	3.39E-5
REGULATION_OF_METABOLIC_PROCESS	799	Genes annotated by the GO term GO:0019222. Any process that modulates the frequency, rate or extent of the chemical reactions and pathways within a cell or an organism.	9	0.0113	2.2E-7	3.39E-5
REACTOME_CELL_CYCLE_CHECKPOINTS	124	Genes involved in Cell Cycle Checkpoints	5	0.0403	2.8E-7	4.09E-5
CELL_CYCLE_GO_0007049	315	Genes annotated by the GO term GO:0007049. The progression of biochemical and morphological phases and events that occur in a cell during successive cell replication or nuclear replication events. Canonically, the cell cycle comprises the replication and segregation of genetic material followed by the division of the cell, but in endocycles or syncytial cells nuclear replication or nuclear divisi…	6	0.0190	1.37E-6	1.91E-4
REACTOME_M_G1_TRANSITION	81	Genes involved in M/G1 Transition	4	0.0494	2.1E-6	2.78E-4
REGULATION_OF_TRANSCRIPTION	566	Genes annotated by the GO term GO:0045449. Any process that modulates the frequency, rate or extent of the synthesis of either RNA on a template of DNA or DNA on a template of RNA.	7	0.0124	3e-06	3.78E-4
NEGATIVE_REGULATION_OF_NUCLEOBASENUCLEOSIDENUCLEOTIDE_AND_NUCLEIC_ACID_METABOLIC_PROCESS	211	Genes annotated by the GO term GO:0045934. Any process that stops, prevents or reduces the frequency, rate or extent of the chemical reactions and pathways involving nucleobases, nucleosides, nucleotides and nucleic acids.	5	0.0237	3.85E-6	4.64E-4
REGULATION_OF_GENE_EXPRESSION	673	Genes annotated by the GO term GO:0010468. Any process that modulates the frequency, rate or extent of gene expression. Gene expression is the process in which a gene's coding sequence is converted into a mature gene product or products (proteins or RNA). This includes the production of an RNA transcript as well as any processing to produce a mature RNA product or an mRNA (for protein-coding gene…	7	0.0104	9.27E-6	1.07E-3
NEGATIVE_REGULATION_OF_CELLULAR_METABOLIC_PROCESS	259	Genes annotated by the GO term GO:0031324. Any process that stops, prevents or reduces the frequency, rate or extent of the chemical reactions and pathways by which individual cells transform chemical substances.	5	0.0193	1.04E-5	1.15E-3
NEGATIVE_REGULATION_OF_METABOLIC_PROCESS	262	Genes annotated by the GO term GO:0009892. Any process that stops, prevents or reduces the frequency, rate or extent of the chemical reactions and pathways within a cell or an organism.	5	0.0191	1.1E-5	1.17E-3
BIOPOLYMER_METABOLIC_PROCESS	1684	Genes annotated by the GO term GO:0043283. The chemical reactions and pathways involving biopolymers, long, repeating chains of monomers found in nature e.g. polysaccharides and proteins.	10	0.0059	1.38E-5	1.41E-3
REGULATION_OF_TRANSCRIPTION_FROM_RNA_POLYMERASE_II_PROMOTER	289	Genes annotated by the GO term GO:0006357. Any process that modulates the frequency, rate or extent of transcription from an RNA polymerase II promoter.	5	0.0173	1.76E-5	1.74E-3
TRANSCRIPTION	753	Genes annotated by the GO term GO:0006350. The synthesis of either RNA on a template of DNA or DNA on a template of RNA.	7	0.0093	1.91E-5	1.83E-3
CELL_CYCLE_CHECKPOINT_GO_0000075	48	Genes annotated by the GO term GO:0000075. A point in the eukaryotic cell cycle where progress through the cycle can be halted until conditions are suitable for the cell to proceed to the next stage.	3	0.0625	2.15E-5	1.98E-3
CELL_PROLIFERATION_GO_0008283	513	Genes annotated by the GO term GO:0008283. The multiplication or reproduction of cells, resulting in the expansion of a cell population.	6	0.0117	2.21E-5	1.98E-3
CELL_CYCLE_PHASE	170	Genes annotated by the GO term GO:0022403. A cell cycle process comprising the steps by which a cell progresses through one of the biochemical and morphological phases and events that occur during successive cell replication or nuclear replication events.	4	0.0235	3.94E-5	3.42E-3
REACTOME_MITOTIC_M_M_G1_PHASES	172	Genes involved in Mitotic M-M/G1 phases	4	0.0233	4.13E-5	3.47E-3
REGULATION_OF_CELL_CYCLE	182	Genes annotated by the GO term GO:0051726. Any process that modulates the rate or extent of progression through the cell cycle.	4	0.0220	5.14E-5	4.2E-3
REACTOME_ASSEMBLY_OF_THE_PRE_REPLICATIVE_COMPLEX	65	Genes involved in Assembly of the pre-replicative complex	3	0.0462	5.36E-5	4.25E-3
INTERPHASE	68	Genes annotated by the GO term GO:0051325. Progression through interphase, the stage of cell cycle between successive rounds of chromosome segregation. Canonically, interphase is the stage of the cell cycle during which the biochemical and physiologic functions of the cell are performed and replication of chromatin occurs.	3	0.0441	6.13E-5	4.73E-3
CELL_CYCLE_PROCESS	193	Genes annotated by the GO term GO:0022402. A cellular process that is involved in the progression of biochemical and morphological phases and events that occur in a cell during successive cell replication or nuclear replication events.	4	0.0207	6.46E-5	4.82E-3
REACTOME_CDC6_ASSOCIATION_WITH_THE_ORC_ORIGIN_COMPLEX	11	Genes involved in CDC6 association with the ORC:origin complex	2	0.1818	6.6E-5	4.82E-3
REACTOME_METABOLISM_OF_NUCLEOTIDES	72	Genes involved in Metabolism of nucleotides	3	0.0417	7.27E-5	5.17E-3
G1_PHASE_OF_MITOTIC_CELL_CYCLE	13	Genes annotated by the GO term GO:0000080. Progression through G1 phase, one of two 'gap' phases in the mitotic cell cycle; G1 is the interval between the completion of mitosis and the beginning of DNA synthesis.	2	0.1538	9.34E-5	6.17E-3
NEGATIVE_REGULATION_OF_DNA_REPLICATION	13	Genes annotated by the GO term GO:0008156. Any process that stops, prevents or reduces the frequency, rate or extent of DNA replication.	2	0.1538	9.34E-5	6.17E-3
SA_REG_CASCADE_OF_CYCLIN_EXPR	13	Expression of cyclins regulates progression through the cell cycle by activating cyclin-dependent kinases.	2	0.1538	9.34E-5	6.17E-3
REACTOME_ASSOCIATION_OF_LICENSING_FACTORS_WITH_THE_PRE_REPLICATIVE_COMPLEX	14	Genes involved in Association of licensing factors with the pre-replicative complex	2	0.1429	1.09E-4	7.03E-3
G1_PHASE	15	Genes annotated by the GO term GO:0051318. Progression through G1 phase, one of two 'gap' phases in the cell cycle; G1 is the interval between the completion of DNA segregation (usually by mitosis or meiosis) and the beginning of DNA synthesis.	2	0.1333	1.26E-4	7.92E-3
BIOCARTA_P53_PATHWAY	16	p53 Signaling Pathway	2	0.1250	1.43E-4	8.65E-3
DNA_REPLICATION_INITIATION	16	Genes annotated by the GO term GO:0006270. The process by which DNA replication is started; this involves the separation of a stretch of the DNA double helix, the recruitment of DNA polymerases and the initiation of polymerase action.	2	0.1250	1.43E-4	8.65E-3
TRANSCRIPTION_FROM_RNA_POLYMERASE_II_PROMOTER	457	Genes annotated by the GO term GO:0006366. The synthesis of RNA from a DNA template by RNA polymerase II (Pol II), originating at a Pol II-specific promoter. Includes transcription of messenger RNA (mRNA) and certain small nuclear RNAs (snRNAs).	5	0.0109	1.53E-4	9.05E-3
REGULATION_OF_TRANSCRIPTIONDNA_DEPENDENT	461	Genes annotated by the GO term GO:0006355. Any process that modulates the frequency, rate or extent of DNA-dependent transcription.	5	0.0108	1.6E-4	9.2E-3
KEGG_ONE_CARBON_POOL_BY_FOLATE	17	One carbon pool by folate	2	0.1176	1.62E-4	9.2E-3
REGULATION_OF_RNA_METABOLIC_PROCESS	471	Genes annotated by the GO term GO:0051252. Any process that modulates the frequency, rate or extent of the chemical reactions and pathways involving RNA.	5	0.0106	1.76E-4	9.74E-3
Gene/Gene Set Overlap Matrix
Entrez Gene Id	Gene Symbol	Gene Description	REACTOME_G1_S_SPECIFIC_TRANSCRIPTION	REACTOME_CELL_CYCLE_MITOTIC	REACTOME_G1_S_TRANSITION	REACTOME_CELL_CYCLE	REACTOME_E2F_MEDIATED_REGULATION_OF_DNA_REPLICATION	PID_E2F_PATHWAY	REACTOME_MITOTIC_G1_G1_S_PHASES	REACTOME_S_PHASE	REACTOME_SYNTHESIS_OF_DNA	REACTOME_DNA_REPLICATION	KEGG_CELL_CYCLE	NUCLEOBASENUCLEOSIDENUCLEOTIDE_AND_NUCLEIC_ACID_METABOLIC_PROCESS	REACTOME_G0_AND_EARLY_G1	REGULATION_OF_NUCLEOBASENUCLEOSIDENUCLEOTIDE_AND_NUCLEIC_ACID_METABOLIC_PROCESS	REACTOME_DNA_STRAND_ELONGATION	REGULATION_OF_CELLULAR_METABOLIC_PROCESS	REACTOME_UNWINDING_OF_DNA	REGULATION_OF_METABOLIC_PROCESS	REACTOME_CELL_CYCLE_CHECKPOINTS	CELL_CYCLE_GO_0007049	REACTOME_M_G1_TRANSITION	REGULATION_OF_TRANSCRIPTION	NEGATIVE_REGULATION_OF_NUCLEOBASENUCLEOSIDENUCLEOTIDE_AND_NUCLEIC_ACID_METABOLIC_PROCESS	REGULATION_OF_GENE_EXPRESSION	NEGATIVE_REGULATION_OF_CELLULAR_METABOLIC_PROCESS	NEGATIVE_REGULATION_OF_METABOLIC_PROCESS	BIOPOLYMER_METABOLIC_PROCESS	REGULATION_OF_TRANSCRIPTION_FROM_RNA_POLYMERASE_II_PROMOTER	TRANSCRIPTION	CELL_CYCLE_CHECKPOINT_GO_0000075	CELL_PROLIFERATION_GO_0008283	CELL_CYCLE_PHASE	REACTOME_MITOTIC_M_M_G1_PHASES	REGULATION_OF_CELL_CYCLE	REACTOME_ASSEMBLY_OF_THE_PRE_REPLICATIVE_COMPLEX	INTERPHASE	CELL_CYCLE_PROCESS	REACTOME_CDC6_ASSOCIATION_WITH_THE_ORC_ORIGIN_COMPLEX	REACTOME_METABOLISM_OF_NUCLEOTIDES	G1_PHASE_OF_MITOTIC_CELL_CYCLE	NEGATIVE_REGULATION_OF_DNA_REPLICATION	SA_REG_CASCADE_OF_CYCLIN_EXPR	REACTOME_ASSOCIATION_OF_LICENSING_FACTORS_WITH_THE_PRE_REPLICATIVE_COMPLEX	G1_PHASE	BIOCARTA_P53_PATHWAY	DNA_REPLICATION_INITIATION	TRANSCRIPTION_FROM_RNA_POLYMERASE_II_PROMOTER
990	CDC6	cell division cycle 6 homolog (S. cerevisiae)	REACTOME_G1_S_SPECIFIC_TRANSCRIPTION	REACTOME_CELL_CYCLE_MITOTIC	REACTOME_G1_S_TRANSITION	REACTOME_CELL_CYCLE	REACTOME_E2F_MEDIATED_REGULATION_OF_DNA_REPLICATION	PID_E2F_PATHWAY	REACTOME_MITOTIC_G1_G1_S_PHASES	REACTOME_S_PHASE	REACTOME_SYNTHESIS_OF_DNA	REACTOME_DNA_REPLICATION	KEGG_CELL_CYCLE	NUCLEOBASENUCLEOSIDENUCLEOTIDE_AND_NUCLEIC_ACID_METABOLIC_PROCESS	REACTOME_G0_AND_EARLY_G1	REGULATION_OF_NUCLEOBASENUCLEOSIDENUCLEOTIDE_AND_NUCLEIC_ACID_METABOLIC_PROCESS		REGULATION_OF_CELLULAR_METABOLIC_PROCESS		REGULATION_OF_METABOLIC_PROCESS	REACTOME_CELL_CYCLE_CHECKPOINTS	CELL_CYCLE_GO_0007049	REACTOME_M_G1_TRANSITION		NEGATIVE_REGULATION_OF_NUCLEOBASENUCLEOSIDENUCLEOTIDE_AND_NUCLEIC_ACID_METABOLIC_PROCESS		NEGATIVE_REGULATION_OF_CELLULAR_METABOLIC_PROCESS	NEGATIVE_REGULATION_OF_METABOLIC_PROCESS	BIOPOLYMER_METABOLIC_PROCESS			CELL_CYCLE_CHECKPOINT_GO_0000075	CELL_PROLIFERATION_GO_0008283	CELL_CYCLE_PHASE	REACTOME_MITOTIC_M_M_G1_PHASES	REGULATION_OF_CELL_CYCLE	REACTOME_ASSEMBLY_OF_THE_PRE_REPLICATIVE_COMPLEX	INTERPHASE	CELL_CYCLE_PROCESS	REACTOME_CDC6_ASSOCIATION_WITH_THE_ORC_ORIGIN_COMPLEX		G1_PHASE_OF_MITOTIC_CELL_CYCLE	NEGATIVE_REGULATION_OF_DNA_REPLICATION		REACTOME_ASSOCIATION_OF_LICENSING_FACTORS_WITH_THE_PRE_REPLICATIVE_COMPLEX	G1_PHASE		DNA_REPLICATION_INITIATION
1869	E2F1	E2F transcription factor 1	REACTOME_G1_S_SPECIFIC_TRANSCRIPTION	REACTOME_CELL_CYCLE_MITOTIC	REACTOME_G1_S_TRANSITION	REACTOME_CELL_CYCLE	REACTOME_E2F_MEDIATED_REGULATION_OF_DNA_REPLICATION	PID_E2F_PATHWAY	REACTOME_MITOTIC_G1_G1_S_PHASES			REACTOME_DNA_REPLICATION	KEGG_CELL_CYCLE	NUCLEOBASENUCLEOSIDENUCLEOTIDE_AND_NUCLEIC_ACID_METABOLIC_PROCESS	REACTOME_G0_AND_EARLY_G1	REGULATION_OF_NUCLEOBASENUCLEOSIDENUCLEOTIDE_AND_NUCLEIC_ACID_METABOLIC_PROCESS		REGULATION_OF_CELLULAR_METABOLIC_PROCESS		REGULATION_OF_METABOLIC_PROCESS		CELL_CYCLE_GO_0007049	REACTOME_M_G1_TRANSITION	REGULATION_OF_TRANSCRIPTION	NEGATIVE_REGULATION_OF_NUCLEOBASENUCLEOSIDENUCLEOTIDE_AND_NUCLEIC_ACID_METABOLIC_PROCESS	REGULATION_OF_GENE_EXPRESSION	NEGATIVE_REGULATION_OF_CELLULAR_METABOLIC_PROCESS	NEGATIVE_REGULATION_OF_METABOLIC_PROCESS	BIOPOLYMER_METABOLIC_PROCESS	REGULATION_OF_TRANSCRIPTION_FROM_RNA_POLYMERASE_II_PROMOTER	TRANSCRIPTION		CELL_PROLIFERATION_GO_0008283	CELL_CYCLE_PHASE	REACTOME_MITOTIC_M_M_G1_PHASES		REACTOME_ASSEMBLY_OF_THE_PRE_REPLICATIVE_COMPLEX	INTERPHASE	CELL_CYCLE_PROCESS	REACTOME_CDC6_ASSOCIATION_WITH_THE_ORC_ORIGIN_COMPLEX		G1_PHASE_OF_MITOTIC_CELL_CYCLE		SA_REG_CASCADE_OF_CYCLIN_EXPR	REACTOME_ASSOCIATION_OF_LICENSING_FACTORS_WITH_THE_PRE_REPLICATIVE_COMPLEX	G1_PHASE	BIOCARTA_P53_PATHWAY		TRANSCRIPTION_FROM_RNA_POLYMERASE_II_PROMOTER
7298	TYMS	thymidylate synthetase	REACTOME_G1_S_SPECIFIC_TRANSCRIPTION	REACTOME_CELL_CYCLE_MITOTIC	REACTOME_G1_S_TRANSITION	REACTOME_CELL_CYCLE	REACTOME_E2F_MEDIATED_REGULATION_OF_DNA_REPLICATION	PID_E2F_PATHWAY	REACTOME_MITOTIC_G1_G1_S_PHASES					NUCLEOBASENUCLEOSIDENUCLEOTIDE_AND_NUCLEIC_ACID_METABOLIC_PROCESS																											REACTOME_METABOLISM_OF_NUCLEOTIDES
6241	RRM2	ribonucleotide reductase M2	REACTOME_G1_S_SPECIFIC_TRANSCRIPTION	REACTOME_CELL_CYCLE_MITOTIC	REACTOME_G1_S_TRANSITION	REACTOME_CELL_CYCLE	REACTOME_E2F_MEDIATED_REGULATION_OF_DNA_REPLICATION	PID_E2F_PATHWAY	REACTOME_MITOTIC_G1_G1_S_PHASES																																REACTOME_METABOLISM_OF_NUCLEOTIDES
8318	CDC45	cell division cycle 45 homolog (S. cerevisiae)	REACTOME_G1_S_SPECIFIC_TRANSCRIPTION	REACTOME_CELL_CYCLE_MITOTIC	REACTOME_G1_S_TRANSITION	REACTOME_CELL_CYCLE	REACTOME_E2F_MEDIATED_REGULATION_OF_DNA_REPLICATION		REACTOME_MITOTIC_G1_G1_S_PHASES	REACTOME_S_PHASE	REACTOME_SYNTHESIS_OF_DNA	REACTOME_DNA_REPLICATION	KEGG_CELL_CYCLE	NUCLEOBASENUCLEOSIDENUCLEOTIDE_AND_NUCLEIC_ACID_METABOLIC_PROCESS		REGULATION_OF_NUCLEOBASENUCLEOSIDENUCLEOTIDE_AND_NUCLEIC_ACID_METABOLIC_PROCESS	REACTOME_DNA_STRAND_ELONGATION	REGULATION_OF_CELLULAR_METABOLIC_PROCESS	REACTOME_UNWINDING_OF_DNA	REGULATION_OF_METABOLIC_PROCESS	REACTOME_CELL_CYCLE_CHECKPOINTS	CELL_CYCLE_GO_0007049	REACTOME_M_G1_TRANSITION		NEGATIVE_REGULATION_OF_NUCLEOBASENUCLEOSIDENUCLEOTIDE_AND_NUCLEIC_ACID_METABOLIC_PROCESS		NEGATIVE_REGULATION_OF_CELLULAR_METABOLIC_PROCESS	NEGATIVE_REGULATION_OF_METABOLIC_PROCESS	BIOPOLYMER_METABOLIC_PROCESS			CELL_CYCLE_CHECKPOINT_GO_0000075			REACTOME_MITOTIC_M_M_G1_PHASES	REGULATION_OF_CELL_CYCLE							NEGATIVE_REGULATION_OF_DNA_REPLICATION					DNA_REPLICATION_INITIATION
5111	PCNA	proliferating cell nuclear antigen	REACTOME_G1_S_SPECIFIC_TRANSCRIPTION	REACTOME_CELL_CYCLE_MITOTIC	REACTOME_G1_S_TRANSITION	REACTOME_CELL_CYCLE	REACTOME_E2F_MEDIATED_REGULATION_OF_DNA_REPLICATION		REACTOME_MITOTIC_G1_G1_S_PHASES	REACTOME_S_PHASE	REACTOME_SYNTHESIS_OF_DNA	REACTOME_DNA_REPLICATION	KEGG_CELL_CYCLE		REACTOME_G0_AND_EARLY_G1		REACTOME_DNA_STRAND_ELONGATION																CELL_PROLIFERATION_GO_0008283														BIOCARTA_P53_PATHWAY
9134	CCNE2	cyclin E2		REACTOME_CELL_CYCLE_MITOTIC	REACTOME_G1_S_TRANSITION	REACTOME_CELL_CYCLE		PID_E2F_PATHWAY	REACTOME_MITOTIC_G1_G1_S_PHASES	REACTOME_S_PHASE			KEGG_CELL_CYCLE		REACTOME_G0_AND_EARLY_G1						REACTOME_CELL_CYCLE_CHECKPOINTS	CELL_CYCLE_GO_0007049										CELL_CYCLE_CHECKPOINT_GO_0000075				REGULATION_OF_CELL_CYCLE								SA_REG_CASCADE_OF_CYCLIN_EXPR
5691	PSMB3	proteasome (prosome, macropain) subunit, beta type, 3		REACTOME_CELL_CYCLE_MITOTIC	REACTOME_G1_S_TRANSITION	REACTOME_CELL_CYCLE			REACTOME_MITOTIC_G1_G1_S_PHASES	REACTOME_S_PHASE	REACTOME_SYNTHESIS_OF_DNA	REACTOME_DNA_REPLICATION									REACTOME_CELL_CYCLE_CHECKPOINTS		REACTOME_M_G1_TRANSITION												REACTOME_MITOTIC_M_M_G1_PHASES		REACTOME_ASSEMBLY_OF_THE_PRE_REPLICATIVE_COMPLEX
9837	GINS1	GINS complex subunit 1 (Psf1 homolog)		REACTOME_CELL_CYCLE_MITOTIC		REACTOME_CELL_CYCLE				REACTOME_S_PHASE	REACTOME_SYNTHESIS_OF_DNA	REACTOME_DNA_REPLICATION					REACTOME_DNA_STRAND_ELONGATION		REACTOME_UNWINDING_OF_DNA
84296	GINS4	GINS complex subunit 4 (Sld5 homolog)		REACTOME_CELL_CYCLE_MITOTIC		REACTOME_CELL_CYCLE				REACTOME_S_PHASE	REACTOME_SYNTHESIS_OF_DNA	REACTOME_DNA_REPLICATION					REACTOME_DNA_STRAND_ELONGATION		REACTOME_UNWINDING_OF_DNA
51529	ANAPC11	anaphase promoting complex subunit 11		REACTOME_CELL_CYCLE_MITOTIC		REACTOME_CELL_CYCLE							KEGG_CELL_CYCLE								REACTOME_CELL_CYCLE_CHECKPOINTS	CELL_CYCLE_GO_0007049							BIOPOLYMER_METABOLIC_PROCESS					CELL_CYCLE_PHASE					CELL_CYCLE_PROCESS
7083	TK1	thymidine kinase 1, soluble						PID_E2F_PATHWAY						NUCLEOBASENUCLEOSIDENUCLEOTIDE_AND_NUCLEIC_ACID_METABOLIC_PROCESS																											REACTOME_METABOLISM_OF_NUCLEOTIDES
144455	E2F7	E2F transcription factor 7						PID_E2F_PATHWAY
8914	TIMELESS	timeless homolog (Drosophila)												NUCLEOBASENUCLEOSIDENUCLEOTIDE_AND_NUCLEIC_ACID_METABOLIC_PROCESS		REGULATION_OF_NUCLEOBASENUCLEOSIDENUCLEOTIDE_AND_NUCLEIC_ACID_METABOLIC_PROCESS		REGULATION_OF_CELLULAR_METABOLIC_PROCESS		REGULATION_OF_METABOLIC_PROCESS		CELL_CYCLE_GO_0007049		REGULATION_OF_TRANSCRIPTION	NEGATIVE_REGULATION_OF_NUCLEOBASENUCLEOSIDENUCLEOTIDE_AND_NUCLEIC_ACID_METABOLIC_PROCESS	REGULATION_OF_GENE_EXPRESSION	NEGATIVE_REGULATION_OF_CELLULAR_METABOLIC_PROCESS	NEGATIVE_REGULATION_OF_METABOLIC_PROCESS			TRANSCRIPTION		CELL_PROLIFERATION_GO_0008283	CELL_CYCLE_PHASE		REGULATION_OF_CELL_CYCLE		INTERPHASE	CELL_CYCLE_PROCESS
3399	ID3	inhibitor of DNA binding 3, dominant negative helix-loop-helix protein												NUCLEOBASENUCLEOSIDENUCLEOTIDE_AND_NUCLEIC_ACID_METABOLIC_PROCESS		REGULATION_OF_NUCLEOBASENUCLEOSIDENUCLEOTIDE_AND_NUCLEIC_ACID_METABOLIC_PROCESS		REGULATION_OF_CELLULAR_METABOLIC_PROCESS		REGULATION_OF_METABOLIC_PROCESS				REGULATION_OF_TRANSCRIPTION	NEGATIVE_REGULATION_OF_NUCLEOBASENUCLEOSIDENUCLEOTIDE_AND_NUCLEIC_ACID_METABOLIC_PROCESS	REGULATION_OF_GENE_EXPRESSION	NEGATIVE_REGULATION_OF_CELLULAR_METABOLIC_PROCESS	NEGATIVE_REGULATION_OF_METABOLIC_PROCESS			TRANSCRIPTION
29128	UHRF1	ubiquitin-like with PHD and ring finger domains 1												NUCLEOBASENUCLEOSIDENUCLEOTIDE_AND_NUCLEIC_ACID_METABOLIC_PROCESS		REGULATION_OF_NUCLEOBASENUCLEOSIDENUCLEOTIDE_AND_NUCLEIC_ACID_METABOLIC_PROCESS		REGULATION_OF_CELLULAR_METABOLIC_PROCESS		REGULATION_OF_METABOLIC_PROCESS				REGULATION_OF_TRANSCRIPTION		REGULATION_OF_GENE_EXPRESSION			BIOPOLYMER_METABOLIC_PROCESS	REGULATION_OF_TRANSCRIPTION_FROM_RNA_POLYMERASE_II_PROMOTER	TRANSCRIPTION		CELL_PROLIFERATION_GO_0008283																TRANSCRIPTION_FROM_RNA_POLYMERASE_II_PROMOTER
6941	TCF19	transcription factor 19												NUCLEOBASENUCLEOSIDENUCLEOTIDE_AND_NUCLEIC_ACID_METABOLIC_PROCESS		REGULATION_OF_NUCLEOBASENUCLEOSIDENUCLEOTIDE_AND_NUCLEIC_ACID_METABOLIC_PROCESS		REGULATION_OF_CELLULAR_METABOLIC_PROCESS		REGULATION_OF_METABOLIC_PROCESS				REGULATION_OF_TRANSCRIPTION		REGULATION_OF_GENE_EXPRESSION			BIOPOLYMER_METABOLIC_PROCESS	REGULATION_OF_TRANSCRIPTION_FROM_RNA_POLYMERASE_II_PROMOTER	TRANSCRIPTION		CELL_PROLIFERATION_GO_0008283																TRANSCRIPTION_FROM_RNA_POLYMERASE_II_PROMOTER
195828	ZNF367	zinc finger protein 367												NUCLEOBASENUCLEOSIDENUCLEOTIDE_AND_NUCLEIC_ACID_METABOLIC_PROCESS		REGULATION_OF_NUCLEOBASENUCLEOSIDENUCLEOTIDE_AND_NUCLEIC_ACID_METABOLIC_PROCESS		REGULATION_OF_CELLULAR_METABOLIC_PROCESS		REGULATION_OF_METABOLIC_PROCESS				REGULATION_OF_TRANSCRIPTION		REGULATION_OF_GENE_EXPRESSION			BIOPOLYMER_METABOLIC_PROCESS	REGULATION_OF_TRANSCRIPTION_FROM_RNA_POLYMERASE_II_PROMOTER	TRANSCRIPTION																		TRANSCRIPTION_FROM_RNA_POLYMERASE_II_PROMOTER
83990	BRIP1	BRCA1 interacting protein C-terminal helicase 1												NUCLEOBASENUCLEOSIDENUCLEOTIDE_AND_NUCLEIC_ACID_METABOLIC_PROCESS		REGULATION_OF_NUCLEOBASENUCLEOSIDENUCLEOTIDE_AND_NUCLEIC_ACID_METABOLIC_PROCESS		REGULATION_OF_CELLULAR_METABOLIC_PROCESS		REGULATION_OF_METABOLIC_PROCESS				REGULATION_OF_TRANSCRIPTION		REGULATION_OF_GENE_EXPRESSION			BIOPOLYMER_METABOLIC_PROCESS	REGULATION_OF_TRANSCRIPTION_FROM_RNA_POLYMERASE_II_PROMOTER	TRANSCRIPTION																		TRANSCRIPTION_FROM_RNA_POLYMERASE_II_PROMOTER
11164	NUDT5	nudix (nucleoside diphosphate linked moiety X)-type motif 5												NUCLEOBASENUCLEOSIDENUCLEOTIDE_AND_NUCLEIC_ACID_METABOLIC_PROCESS
6185	RPN2	ribophorin II																											BIOPOLYMER_METABOLIC_PROCESS
5352	PLOD2	procollagen-lysine, 2-oxoglutarate 5-dioxygenase 2																											BIOPOLYMER_METABOLIC_PROCESS
10797	MTHFD2	methylenetetrahydrofolate dehydrogenase (NADP+ dependent) 2, methenyltetrahydrofolate cyclohydrolase
50810	HDGFRP3	hepatoma-derived growth factor, related protein 3
9375	TM9SF2	transmembrane 9 superfamily member 2
81876	RAB1B	RAB1B, member RAS oncogene family
4141	MARS	methionyl-tRNA synthetase
483	ATP1B3	ATPase, Na+/K+ transporting, beta 3 polypeptide
3198	HOXA1	homeobox A1
6382	SDC1	syndecan 1
79915	ATAD5	ATPase family, AAA domain containing 5
590	BCHE	butyrylcholinesterase
9908	G3BP2	GTPase activating protein (SH3 domain) binding protein 2
79966	SCD5	stearoyl-CoA desaturase 5
4603	MYBL1	v-myb myeloblastosis viral oncogene homolog (avian)-like 1
127687	C1orf122	chromosome 1 open reading frame 122
150967	PKI55	DKFZp434H1419
157570	ESCO2	establishment of cohesion 1 homolog 2 (S. cerevisiae)
23333	DPY19L1	dpy-19-like 1 (C. elegans)
29980	DONSON	downstream neighbor of SON
348093	RBPMS2	RNA binding protein with multiple splicing 2
374393	FAM111B	family with sequence similarity 111, member B
51514	DTL	denticleless homolog (Drosophila)
55002	TMCO3	transmembrane and coiled-coil domains 3
55723	ASF1B	ASF1 anti-silencing function 1 homolog B (S. cerevisiae)
55858	TMEM165	transmembrane protein 165
653319	KIAA0895L	KIAA0895-like
79733	E2F8	E2F transcription factor 8
79968	WDR76	WD repeat domain 76
84984	CEP19	centrosomal protein 19kDa
9833	MELK	maternal embryonic leucine zipper kinase
[truncated: 3 more columns]
